# Supplementary material for: Characterization of low-density granulocytes in COVID-19
Source: PLoS Pathog. 2021 Jul 6;17(7):e1009721. doi: 10.1371/journal.ppat.1009721 (PMC8284631; doi:10.1371/journal.ppat.1009721)
Supplement: S1 Table — (XLSX) [file ppat.1009721.s001.xlsx]

## Sheet: Sheet1
Supplementary Table 1. Characteristics of COVID-19 patients and healthy controls. AFO = after fever onset, NR = not relevant, ATA = At time of analysis
	Severe COVID-19	Mild COVID-19	Healthy controls
Number of patients	34	21	14
Age (years)	57.5 + 11.5	43.8 + 19.9	50,4 + 9.9
Female:Male ratio	01:01:00	02:01:00	01:01:00
Days AFO (ATA)	11.3 + 4.8	13.4 + 3.1	NR
O2 supplementation	1 = 16	0	NR
	2 = 8
	3 = 3
	Not specified = 7
O2 supplementation criteria: 0 = no oxygen therapy; 1 = oxygen by mask or nasal prongs < 60%; 2 = oxygen by mask ≥ 60% or respiratory support by non-invasive ventilation/high-flow oxygen therapy; 3 = intubated and mechanically ventilated.
