# Supplementary material for: Characterization of low-density granulocytes in COVID-19
Source: PLoS Pathog. 2021 Jul 6;17(7):e1009721. doi: 10.1371/journal.ppat.1009721 (PMC8284631; doi:10.1371/journal.ppat.1009721)
Supplement: S2 Table — (XLSX) [file ppat.1009721.s002.xlsx]

## Sheet: Sheet1
Supplementary Table 2. Flurochrome-conjugated monoclonal antibodies used in the flow cytometry panels
Antibody	Conjugated fluorochrome	Clone	Purchase	Country	Panel
CD3	FITC	OKT3	Invitrogen	Massachusetts, USA	A - B
CD56	FITC	MEM-188	Immunotools	Friesoythe, Germany	A - B
CD19	FITC	HIB19	Biolegend	San Diego, CA, USA	A - B
CD14	FITC	M5E2	BD Biosciences	San Diego, CA, USA	A - B
CD66b	PE-CY7	G10F5	Invitrogen	Massachusetts, USA	A - B
CD11b	APC-CY7	M1/70	Biolegend	San Diego, CA, USA	A - B
CD15	BV510	W6D3	BD Biosciences	San Diego, CA, USA	A - B
HLA-DR	BV786	G46-6	BD Biosciences	San Diego, CA, USA	A - B
Dead cell marker	BV605	-	Invitrogen	Massachusetts, USA	A
CD16	BV711	3G8	BD Biosciences	San Diego, CA, USA	A
LOX-1	BV421	15C4	Biolegend	San Diego, CA, USA	A
Dead cell marker	FITC	-	Invitrogen	Massachusetts, USA	B
CD16	BV421	3G8	BD Biosciences	San Diego, CA, USA	B
LOX-1	PE	15C4	Biolegend	San Diego, CA, USA	B
CD33	APC	P67.6	Biolegend	San Diego, CA, USA	B
